# Supplementary material for: Large-scale data reveal disparate associations between leisure time physical activity patterns and mental health
Source: Commun Med (Lond). 2023 Dec 21;3:175. doi: 10.1038/s43856-023-00399-2 (PMC10739930; doi:10.1038/s43856-023-00399-2)
Supplement: Supplementary file 4 — Supplementary Data 2 [file 43856_2023_399_MOESM4_ESM.xlsx]

## Sheet: Sheet1
Percentage of total population and subgroups with mental health burden for different levels of leisure time physical activity
		Inactive (%)	Insufficiently active (%)	Active (%)
Total population		8.75	6.5	5.56
Gender	Men	7.59	5.94	4.91
	Women	9.91	7.02	6.2
Age (years)	15-29	2.57	1.68	1.51
	30-59	7.72	6.41	5.22
	≥60	17.25	11.67	7.35
Lifestyle behaviors (smoking)	Yes	8.18	7.41	5.93
	No	9.01	6.23	5.44
Lifestyle behaviors (drinking)	Yes	7.52	6.73	5.12
	No	9.05	6.45	5.68
Chronic disease conditions	No	5.21	3.43	3.14
	Yes	20.98	14.59	9.89
