# Supplementary material for: Large-scale data reveal disparate associations between leisure time physical activity patterns and mental health
Source: Commun Med (Lond). 2023 Dec 21;3:175. doi: 10.1038/s43856-023-00399-2 (PMC10739930; doi:10.1038/s43856-023-00399-2)
Supplement: Supplementary file 5 — Supplementary Data 3 [file 43856_2023_399_MOESM5_ESM.xlsx]

## Sheet: Sheet1
Frequency (times/week)	OR	Lower OR	Upper OR
Never (reference)	1	1	1
1~2	0.697453	0.66675	0.72957
3~5	0.691712	0.663777	0.720823
>=6	0.634541	0.616788	0.652804
Type	OR	Lower OR	Upper OR
None (reference)	1	1	1
Jogging	0.678695	0.647569	0.711318
Dancing	0.674294	0.588887	0.772088
Apparatua exercise	0.651984	0.534835	0.794793
Ball games	0.660859	0.569165	0.767324
Swimming	0.537094	0.442097	0.652503
Intensity	OR	Lower OR	Upper OR
Inactive (reference)	1	1	1
Low	0.499129	0.480088	0.518925
Moderate	0.378371	0.351091	0.407771
High	0.640018	0.581695	0.704189
