# Supplementary material for: Large-scale data reveal disparate associations between leisure time physical activity patterns and mental health
Source: Commun Med (Lond). 2023 Dec 21;3:175. doi: 10.1038/s43856-023-00399-2 (PMC10739930; doi:10.1038/s43856-023-00399-2)
Supplement: Supplementary file 6 — Supplementary Data 4 [file 43856_2023_399_MOESM6_ESM.xlsx]

## Sheet: Sheet1
	Total	Event	Dscription	OR	Lower OR	Upper OR	p_value
Gender
Male	361599	24825	Insufficient vs inactive	0.789477	0.758048	0.822208	2.5842e-30
			Active vs inactive	0.552958	0.526946	0.580254	3.1471e-128
Female	375573	32900	Insufficient vs inactive	0.762241	0.735097	0.790387	2.5826e-52
			Active vs inactive	0.565868	0.542459	0.590287	3.6854e-165
Age
Individuals aged 15-29 years	145650	3265	Insufficient vs inactive	0.953536	0.857717	1.06006	0.379
			Active vs inactive	0.827391	0.707584	0.967484	0.018
Individuals aged 30-59 years	415476	29667	Insufficient vs inactive	0.83684	0.805614	0.869276	3.288e-20
			Active vs inactive	0.643912	0.615663	0.673458	1.0345e-82
Individuals aged ≥60 years	177046	24793	Insufficient vs inactive	0.67728	0.650007	0.705697	7.0948e-230
			Active vs inactive	0.464339	0.443264	0.486415	4.5152e-77
Smoking
Yes	207334	16081	Insufficient vs inactive	0.849971	0.806776	0.89548	1.2997e-09
			Active vs inactive	0.644762	0.606887	0.685	5.9047e-46
No	519248	41143	Insufficient vs inactive	0.745594	0.722394	0.769539	2.0615e-78
			Active vs inactive	0.531621	0.512161	0.55182	1.7272e-253
Drinking
Yes	141193	9867	Insufficient vs inactive	0.902939	0.848066	0.961363	0.001
			Active vs inactive	0.648903	0.602809	0.698522	1.2904e-30
No	592675	47625	Insufficient vs inactive	0.744399	0.722416	0.767052	1.5168e-87
			Active vs inactive	0.543123	0.52433	0.56259	1.2772e-265
Chronic disease
Yes	184964	32264	Insufficient vs inactive	0.676021	0.65229	0.700615	2.5762e-100
			Active vs inactive	0.479714	0.460542	0.499683	9.0655e-266
No	551641	25448	Insufficient vs inactive	0.777745	0.745646	0.811226	1.7076e-32
			Active vs inactive	0.594628	0.565166	0.625627	2.7277e-90
Total	737172	679447	Insufficient vs inactive	0.771369	0.75079	0.792513	1.3714e-82
			Active vs inactive	0.560175	0.542661	0.578253	4.4071e-291
