# Supplementary material for: Large-scale data reveal disparate associations between leisure time physical activity patterns and mental health
Source: Commun Med (Lond). 2023 Dec 21;3:175. doi: 10.1038/s43856-023-00399-2 (PMC10739930; doi:10.1038/s43856-023-00399-2)
Supplement: Supplementary file 7 — Supplementary Data 5 [file 43856_2023_399_MOESM7_ESM.xlsx]

## Sheet: Sheet1
Gender	Frequency (times/week)	OR	Lower OR	Upper OR		Age (years)	Frequency (times/week)	OR	Lower OR	Upper OR		Lifestyle behaviors (smoking)	Frequency (times/week)	OR	Lower OR	Upper OR		Lifestyle behaviors (drinking)	Frequency (times/week)	OR	Lower OR	Upper OR		Chronic disease conditions	Frequency (times/week)	OR	Lower OR	Upper OR
Men	Never (reference)	1	1	1		30-59	Never (reference)	1	1	1		Yes	Never (reference)	1	1	1		Yes	Never (reference)	1	1	1		No	Never (reference)	1	1	1
	1~2	0.674604	0.629514	0.722923			1~2	0.725452	0.683433	0.770055			1~2	0.769783	0.704782	0.84078			1~2	0.839556	0.757592	0.930387			1~2	0.7183	0.672251	0.767504
	3~5	0.696507	0.65393	0.741857			3~5	0.702402	0.663395	0.743703			3~5	0.784502	0.722645	0.851655			3~5	0.766335	0.694161	0.846013			3~5	0.689215	0.646937	0.734255
	>=6	0.647815	0.620786	0.67602			>=6	0.759923	0.729224	0.791914			>=6	0.719555	0.681758	0.759447			>=6	0.747221	0.699673	0.798			>=6	0.655828	0.625907	0.687181
Women	Never (reference)	1	1	1		>=60	Never (reference)	1	1	1		No	Never (reference)	1	1	1		No	Never (reference)	1	1	1		Yes	Never (reference)	1	1	1
	1~2	0.719428	0.677975	0.763416			1~2	0.61426	0.568967	0.66316			1~2	0.67392	0.639554	0.710133			1~2	0.666772	0.634197	0.70102			1~2	0.618842	0.581408	0.658685
	3~5	0.691829	0.65515	0.730563			3~5	0.631552	0.591942	0.673813			3~5	0.663822	0.632931	0.696221			3~5	0.674807	0.644879	0.706124			3~5	0.631602	0.59767	0.667461
	>=6	0.625105	0.601757	0.649358			>=6	0.531256	0.510362	0.553005			>=6	0.605585	0.58572	0.626123			>=6	0.614059	0.595035	0.633691			>=6	0.543099	0.523997	0.562897
Gender	Type	OR	Lower OR	Upper OR		Age (years)	Type	OR	Lower OR	Upper OR		Lifestyle behaviors (smoking)	Type	OR	Lower OR	Upper OR		Lifestyle behaviors (drinking)	Type	OR	Lower OR	Upper OR		Chronic disease conditions	Type	OR	Lower OR	Upper OR
Men	None (reference)	1	1	1		30-59	None (reference)	1	1	1		Yes	None (reference)	1	1	1		Yes	None (reference)	1	1	1		No	None (reference)	1	1	1
	Jogging	0.691719	0.645391	0.741373			Jogging	0.802379	0.752506	0.855557			Jogging	0.746643	0.682262	0.817099			Jogging	0.837892	0.743739	0.943964			Jogging	0.686929	0.640849	0.736323
	Dancing	0.679885	0.514193	0.898968			Dancing	0.779804	0.64972	0.935933			Dancing	0.731451	0.511295	1.0464			Dancing	1.15554	0.793416	1.68294			Dancing	0.82982	0.695884	0.989535
	Apparatua exercise	0.685872	0.528453	0.890184			Apparatua exercise	0.81215	0.63059	1.04599			Apparatua exercise	0.81935	0.587799	1.14212			Apparatua exercise	0.892056	0.59638	1.33432			Apparatua exercise	0.795341	0.615931	1.02701
	Ball games	0.643572	0.534722	0.774579			Ball games	0.592703	0.468901	0.749191			Ball games	0.804697	0.623487	1.03857			Ball games	0.944645	0.703155	1.26907			Ball games	0.805996	0.68008	0.955226
	Swimming	0.507552	0.381507	0.67524			Swimming	0.572196	0.436878	0.749428			Swimming	0.471617	0.312867	0.710917			Swimming	0.692558	0.406783	1.1791			Swimming	0.593304	0.460102	0.765068
Women	None (reference)	1	1	1		>=60	None (reference)	1	1	1		No	None (reference)	1	1	1		No	None (reference)	1	1	1		Yes	None (reference)	1	1	1
	Jogging	0.673166	0.631525	0.717552			Jogging	0.54016	0.50267	0.580445			Jogging	0.657076	0.621924	0.694214			Jogging	0.653531	0.621005	0.68776			Jogging	0.578281	0.542165	0.616804
	Dancing	0.690477	0.591023	0.806667			Dancing	0.375907	0.287504	0.491494			Dancing	0.665957	0.5751	0.771169			Dancing	0.628893	0.543798	0.727305			Dancing	0.487636	0.393958	0.603589
	Apparatua exercise	0.606976	0.447167	0.823898			Apparatua exercise	0.283514	0.183312	0.438486			Apparatua exercise	0.578021	0.451463	0.740058			Apparatua exercise	0.595883	0.474607	0.748147			Apparatua exercise	0.454087	0.331645	0.621733
	Ball games	0.684795	0.529992	0.884812			Ball games	0.369072	0.239866	0.567876			Ball games	0.594282	0.494372	0.714384			Ball games	0.584576	0.49161	0.695123			Ball games	0.442021	0.319634	0.611272
	Swimming	0.567191	0.434592	0.740248			Swimming	0.408537	0.283834	0.588028			Swimming	0.557968	0.447266	0.696069			Swimming	0.51716	0.419576	0.637438			Swimming	0.476883	0.350191	0.649409
Gender	Intensity	OR	Lower OR	Upper OR		Age (years)	Intensity	OR	Lower OR	Upper OR		Lifestyle behaviors (smoking)	Intensity	OR	Lower OR	Upper OR		Lifestyle behaviors (drinking)	Intensity	OR	Lower OR	Upper OR		Chronic disease conditions	Intensity	OR	Lower OR	Upper OR
Men	Inactive (reference)	1	1	1		30-59	Inactive (reference)	1	1	1		Yes	Inactive (reference)	1	1	1		Yes	Inactive (reference)	1	1	1		No	Inactive (reference)	1	1	1
	Low	0.510557	0.481661	0.541187			Low	0.599629	0.568686	0.632256			Low	0.539257	0.500915	0.580534			Low	0.567062	0.510814	0.629505			Low	0.502013	0.473613	0.532116
	Moderate	0.401828	0.362053	0.445974			Moderate	0.421413	0.381119	0.465967			Moderate	0.476397	0.418457	0.542358			Moderate	0.465125	0.38876	0.55649			Moderate	0.439745	0.397607	0.486349
	High	0.623932	0.535458	0.727025			High	0.736366	0.648419	0.836243			High	0.663338	0.542144	0.811625			High	0.93495	0.741994	1.17808			High	0.745909	0.658785	0.844556
Women	Inactive (reference)	1	1	1		>=60	Inactive (reference)	1	1	1		No	Inactive (reference)	1	1	1		No	Inactive (reference)	1	1	1		Yes	Inactive (reference)	1	1	1
	Low	0.494476	0.469304	0.520998			Low	0.396197	0.373105	0.420717			Low	0.485228	0.46352	0.507953			Low	0.48971	0.469606	0.510674			Low	0.401933	0.381284	0.423701
	Moderate	0.357406	0.320873	0.398098			Moderate	0.247408	0.214986	0.28472			Moderate	0.340198	0.310399	0.372858			Moderate	0.363471	0.334742	0.394666			Moderate	0.266338	0.238008	0.29804
	High	0.656968	0.581183	0.742635			High	0.376933	0.31126	0.456461			High	0.630082	0.565257	0.702341			High	0.597301	0.537798	0.663387			High	0.47568	0.408902	0.553364
